# Supplementary material for: Room temperature synthesis of a luminescent crystalline Cu–BTC coordination polymer and metal–organic framework
Source: Mater Adv. 2021 Nov 22;3(1):224–31. doi: 10.1039/d1ma00866h (PMC8724791; doi:10.1039/d1ma00866h)
Supplement: MA-003-D1MA00866H-s002 [file MA-003-D1MA00866H-s002.cif]

# Electronic Supplementary Material (ESI) for Materials Advances.
# This journal is © The Royal Society of Chemistry 2021

####################################################################### 
# 
# This file contains crystal structure data downloaded from the 
# Cambridge Structural Database (CSD) hosted by the Cambridge 
# Crystallographic Data Centre (CCDC).
# 
# Full information about CCDC data access policies and citation 
# guidelines are available at http://www.ccdc.cam.ac.uk/access/V1 
# 
# Audit and citation data items may have been added by the CCDC. 
# Please retain this information to preserve the provenance of 
# this file and to allow appropriate attribution of the data. 
# 
#######################################################################

data_hide_cubtc_2_p21n
_database_code_depnum_ccdc_archive 'CCDC 2070000'
loop_
_audit_author_name
_audit_author_address
'Alexander Roller'
;University of Vienna
Austria
;
_audit_update_record             
;
2021-03-12 deposited with the CCDC.	2021-11-16 downloaded from the CCDC.
;
_audit_creation_date             2021-03-08
_audit_creation_method           
;
Olex2 1.3
(compiled 2020.11.12 svn.r5f609507 for OlexSys, GUI svn.r6272)
;
_chemical_name_systematic        ?
_chemical_name_common            ?
_chemical_formula_moiety         'C9 H10 Cu O9'
_chemical_formula_sum            'C9 H10 Cu O9'
_chemical_formula_weight         325.71
_chemical_melting_point          ?
_exptl_crystal_description       block
_exptl_crystal_colour            'clear blue'
_diffrn_ambient_temperature      100.0
loop_
_atom_type_symbol
_atom_type_description
_atom_type_scat_dispersion_real
_atom_type_scat_dispersion_imag
_atom_type_scat_source
C C 0.0033 0.0016 'International Tables Vol C Tables 4.2.6.8 and 6.1.1.4'
H H 0.0000 0.0000 'International Tables Vol C Tables 4.2.6.8 and 6.1.1.4'
Cu Cu 0.3201 1.2651 'International Tables Vol C Tables 4.2.6.8 and 6.1.1.4'
O O 0.0106 0.0060 'International Tables Vol C Tables 4.2.6.8 and 6.1.1.4'

_shelx_space_group_comment       
;
The symmetry employed for this shelxl refinement is uniquely defined
by the following loop, which should always be used as a source of
symmetry information in preference to the above space-group names.
They are only intended as comments.
;
_space_group_crystal_system      monoclinic
_space_group_IT_number           14
_space_group_name_H-M_alt        'P 21/n'
_space_group_name_Hall           '-P 2yn'
_chemical_absolute_configuration ?
loop_
_space_group_symop_operation_xyz
'x, y, z'
'-x+1/2, y+1/2, -z+1/2'
'-x, -y, -z'
'x-1/2, -y-1/2, z-1/2'

_cell_length_a                   6.7654(11)
_cell_length_b                   18.813(5)
_cell_length_c                   8.5144(13)
_cell_angle_alpha                90
_cell_angle_beta                 92.439(5)
_cell_angle_gamma                90
_cell_volume                     1082.7(4)
_cell_formula_units_Z            4
_cell_measurement_reflns_used    4341
_cell_measurement_temperature    100.0
_cell_measurement_theta_max      29.468
_cell_measurement_theta_min      2.627
_shelx_estimated_absorpt_T_max   0.931
_shelx_estimated_absorpt_T_min   0.931
_exptl_absorpt_coefficient_mu    2.062
_exptl_absorpt_correction_T_max  0.2657
_exptl_absorpt_correction_T_min  0.2237
_exptl_absorpt_correction_type   multi-scan
_exptl_absorpt_process_details   
;
SADABS-2016/2 (Bruker,2016/2) was used for absorption correction.
wR2(int) was 0.0958 before and 0.0728 after correction.
The Ratio of minimum to maximum transmission is 0.8419.
The \l/2 correction factor is Not present.
;
_exptl_crystal_colour_lustre     clear
_exptl_crystal_colour_primary    blue
_exptl_crystal_density_diffrn    1.998
_exptl_crystal_density_meas      ?
_exptl_crystal_density_method    ?
_exptl_crystal_F_000             660
_exptl_crystal_preparation       ?
_exptl_crystal_size_max          0.035
_exptl_crystal_size_mid          0.035
_exptl_crystal_size_min          0.035
_exptl_transmission_factor_max   ?
_exptl_transmission_factor_min   ?
_diffrn_reflns_av_R_equivalents  0.1068
_diffrn_reflns_av_unetI/netI     0.0634
_diffrn_reflns_Laue_measured_fraction_full 1.000
_diffrn_reflns_Laue_measured_fraction_max 1.000
_diffrn_reflns_limit_h_max       8
_diffrn_reflns_limit_h_min       -8
_diffrn_reflns_limit_k_max       22
_diffrn_reflns_limit_k_min       -22
_diffrn_reflns_limit_l_max       10
_diffrn_reflns_limit_l_min       -10
_diffrn_reflns_number            19273
_diffrn_reflns_point_group_measured_fraction_full 1.000
_diffrn_reflns_point_group_measured_fraction_max 1.000
_diffrn_reflns_theta_full        25.242
_diffrn_reflns_theta_max         25.349
_diffrn_reflns_theta_min         2.165
_diffrn_detector_area_resol_mean ?
_diffrn_measured_fraction_theta_full 1.000
_diffrn_measured_fraction_theta_max 1.000
_diffrn_measurement_device_type  'Bruker D8 Venture'
_diffrn_measurement_method       '\f and \w scans'
_diffrn_radiation_probe          x-ray
_diffrn_radiation_type           MoK\a
_diffrn_radiation_wavelength     0.71073
_diffrn_source                   'Sealed xray tube'
_diffrn_source_type              'Incoatec IuS'
_diffrn_source_current           1.0
_diffrn_source_power             0.05
_diffrn_source_voltage           50.0
_diffrn_standards_number         0
_reflns_Friedel_coverage         0.000
_reflns_Friedel_fraction_full    .
_reflns_Friedel_fraction_max     .
_reflns_number_gt                1562
_reflns_number_total             1982
_reflns_special_details          
;
 Reflections were merged by SHELXL according to the crystal
 class for the calculation of statistics and refinement.
 
 _reflns_Friedel_fraction is defined as the number of unique
 Friedel pairs measured divided by the number that would be
 possible theoretically, ignoring centric projections and
 systematic absences.
;
_reflns_threshold_expression     'I > 2\s(I)'
_computing_cell_refinement       'SAINT V8.38A (Bruker, 2018)'
_computing_data_collection       APEX3
_computing_data_reduction        'SAINT V8.38A (Bruker, 2018)'
_computing_molecular_graphics    'Olex2 1.3 (Dolomanov et al., 2009)'
_computing_publication_material  'Olex2 1.3 (Dolomanov et al., 2009)'
_computing_structure_refinement  'XL  (Sheldrick, 2008)'
_computing_structure_solution    'XS  (Sheldrick, 2008)'
_refine_diff_density_max         0.460
_refine_diff_density_min         -0.582
_refine_diff_density_rms         0.100
_refine_ls_extinction_coef       .
_refine_ls_extinction_method     none
_refine_ls_goodness_of_fit_ref   1.050
_refine_ls_hydrogen_treatment    constr
_refine_ls_matrix_type           full
_refine_ls_number_parameters     170
_refine_ls_number_reflns         1982
_refine_ls_number_restraints     0
_refine_ls_R_factor_all          0.0509
_refine_ls_R_factor_gt           0.0338
_refine_ls_restrained_S_all      1.050
_refine_ls_shift/su_max          0.000
_refine_ls_shift/su_mean         0.000
_refine_ls_structure_factor_coef Fsqd
_refine_ls_weighting_details     
'w=1/[\s^2^(Fo^2^)+1.8669P] where P=(Fo^2^+2Fc^2^)/3'
_refine_ls_weighting_scheme      calc
_refine_ls_wR_factor_gt          0.0782
_refine_ls_wR_factor_ref         0.0838
_refine_special_details          
;
_olex2_refinement_description
1. Fixed Uiso
 At 1.2 times of:
  All C(H) groups
 At 1.5 times of:
  All O(H) groups, All O(H,H) groups
2. Uiso/Uaniso restraints and constraints
Uanis(C2) = Uanis(C3)
3.a Rotating group:
 O2(H2A,H2B), O3(H3A,H3B), O4(H4A,H4B)
3.b Aromatic/amide H refined with riding coordinates:
 C3(H3), C5(H5), C7(H7)
3.c Idealised tetrahedral OH refined as rotating group:
 O9(H9)
;
_atom_sites_solution_hydrogens   mixed
_atom_sites_solution_primary     heavy
_atom_sites_solution_secondary   ?
loop_
_atom_site_label
_atom_site_type_symbol
_atom_site_fract_x
_atom_site_fract_y
_atom_site_fract_z
_atom_site_U_iso_or_equiv
_atom_site_adp_type
_atom_site_occupancy
_atom_site_site_symmetry_order
_atom_site_calc_flag
_atom_site_refinement_flags_posn
_atom_site_refinement_flags_adp
_atom_site_refinement_flags_occupancy
_atom_site_disorder_assembly
_atom_site_disorder_group
Cu1 Cu 0.28968(6) 0.27405(2) 0.17966(5) 0.00682(14) Uani 1 1 d . . . . .
O1 O 0.3005(4) 0.36250(13) 0.2926(3) 0.0094(5) Uani 1 1 d . . . . .
C1 C 0.2714(5) 0.36445(18) 0.4386(4) 0.0069(7) Uani 1 1 d . . . . .
O2 O 0.0005(3) 0.29036(13) 0.1470(3) 0.0113(6) Uani 1 1 d . . . . .
H2A H -0.049306 0.258722 0.081256 0.017 Uiso 1 1 d R U . . .
H2B H -0.019877 0.330901 0.098846 0.017 Uiso 1 1 d R U . . .
C2 C 0.2565(5) 0.43749(18) 0.5092(4) 0.0071(5) Uani 1 1 d . . . . .
O3 O 0.3842(4) 0.33102(13) -0.0340(3) 0.0129(6) Uani 1 1 d . . . . .
H3A H 0.510430 0.324535 -0.044588 0.019 Uiso 1 1 d R U . . .
H3B H 0.372297 0.376604 -0.019590 0.019 Uiso 1 1 d R U . . .
C3 C 0.2617(5) 0.49750(18) 0.4147(4) 0.0071(5) Uani 1 1 d . . . . .
H3 H 0.271594 0.492506 0.304310 0.008 Uiso 1 1 calc R U . . .
O4 O 0.5520(3) 0.24101(13) 0.2628(3) 0.0133(6) Uani 1 1 d . . . . .
H4A H 0.621088 0.226081 0.185062 0.020 Uiso 1 1 d R U . . .
H4B H 0.618601 0.277202 0.300879 0.020 Uiso 1 1 d R U . . .
C4 C 0.2524(5) 0.56530(18) 0.4813(4) 0.0069(7) Uani 1 1 d . . . . .
O5 O 0.2593(3) 0.31046(12) 0.5246(3) 0.0096(5) Uani 1 1 d . . . . .
C5 C 0.2401(5) 0.57225(19) 0.6433(4) 0.0077(7) Uani 1 1 d . . . . .
H5 H 0.233371 0.618207 0.689033 0.009 Uiso 1 1 calc R U . . .
O6 O 0.2895(4) 0.62704(13) 0.2381(3) 0.0117(5) Uani 1 1 d . . . . .
C6 C 0.2374(5) 0.51228(18) 0.7386(4) 0.0078(7) Uani 1 1 d . . . . .
O7 O 0.2364(3) 0.69026(13) 0.4520(3) 0.0090(5) Uani 1 1 d . . . . .
C7 C 0.2452(5) 0.44491(19) 0.6724(4) 0.0080(7) Uani 1 1 d . . . . .
H7 H 0.242912 0.403955 0.737558 0.010 Uiso 1 1 calc R U . . .
O8 O 0.2699(4) 0.47117(13) 1.0049(3) 0.0196(6) Uani 1 1 d . . . . .
C8 C 0.2605(5) 0.63048(19) 0.3812(4) 0.0087(7) Uani 1 1 d . . . . .
O9 O 0.1927(4) 0.58462(13) 0.9605(3) 0.0130(6) Uani 1 1 d . . . . .
H9 H 0.219237 0.588310 1.057379 0.020 Uiso 1 1 calc R U . . .
C9 C 0.2355(5) 0.51886(19) 0.9130(4) 0.0105(8) Uani 1 1 d . . . . .

loop_
_atom_site_aniso_label
_atom_site_aniso_U_11
_atom_site_aniso_U_22
_atom_site_aniso_U_33
_atom_site_aniso_U_23
_atom_site_aniso_U_13
_atom_site_aniso_U_12
Cu1 0.0109(2) 0.0054(2) 0.0041(2) -0.00120(17) -0.00023(15) 0.00011(18)
O1 0.0166(13) 0.0069(13) 0.0046(12) -0.0009(9) 0.0006(10) 0.0004(10)
C1 0.0045(17) 0.0072(19) 0.0087(19) -0.0006(14) -0.0028(14) 0.0002(13)
O2 0.0140(13) 0.0069(14) 0.0129(14) -0.0033(10) -0.0011(10) -0.0007(10)
C2 0.0073(12) 0.0105(13) 0.0034(12) -0.0014(10) -0.0012(9) -0.0007(10)
O3 0.0181(14) 0.0092(13) 0.0115(14) 0.0000(10) 0.0024(11) 0.0003(11)
C3 0.0073(12) 0.0105(13) 0.0034(12) -0.0014(10) -0.0012(9) -0.0007(10)
O4 0.0140(13) 0.0153(15) 0.0104(13) -0.0071(11) -0.0007(10) 0.0035(11)
C4 0.0061(17) 0.0068(18) 0.0077(18) 0.0003(14) -0.0002(13) -0.0003(13)
O5 0.0140(13) 0.0052(13) 0.0098(13) 0.0004(10) 0.0019(10) 0.0021(10)
C5 0.0091(18) 0.0077(19) 0.0064(18) -0.0034(14) -0.0007(13) 0.0003(14)
O6 0.0219(14) 0.0104(14) 0.0029(12) -0.0002(10) 0.0016(10) -0.0033(11)
C6 0.0082(17) 0.007(2) 0.0080(18) -0.0002(14) 0.0005(13) 0.0001(14)
O7 0.0148(13) 0.0071(13) 0.0051(12) -0.0007(10) 0.0012(10) 0.0005(10)
C7 0.0085(18) 0.0096(19) 0.0057(18) 0.0031(14) -0.0013(14) 0.0001(13)
O8 0.0436(18) 0.0104(14) 0.0046(14) 0.0032(11) 0.0002(12) 0.0052(12)
C8 0.0075(17) 0.012(2) 0.0066(18) 0.0019(14) -0.0034(13) -0.0007(14)
O9 0.0248(14) 0.0103(14) 0.0039(12) -0.0029(10) -0.0008(11) 0.0037(11)
C9 0.0112(18) 0.011(2) 0.0098(19) -0.0032(16) 0.0017(14) -0.0042(15)

_geom_special_details            
;
 All esds (except the esd in the dihedral angle between two l.s. planes)
 are estimated using the full covariance matrix.  The cell esds are taken
 into account individually in the estimation of esds in distances, angles
 and torsion angles; correlations between esds in cell parameters are only
 used when they are defined by crystal symmetry.  An approximate (isotropic)
 treatment of cell esds is used for estimating esds involving l.s. planes.
;
loop_
_geom_bond_atom_site_label_1
_geom_bond_atom_site_label_2
_geom_bond_distance
_geom_bond_site_symmetry_2
_geom_bond_publ_flag
Cu1 O1 1.922(2) . ?
Cu1 O2 1.988(2) . ?
Cu1 O3 2.228(2) . ?
Cu1 O4 1.983(2) . ?
Cu1 O7 1.938(2) 2_545 ?
O1 C1 1.267(4) . ?
C1 C2 1.505(5) . ?
C1 O5 1.257(4) . ?
O2 H2A 0.8744 . ?
O2 H2B 0.8739 . ?
C2 C3 1.387(5) . ?
C2 C7 1.402(5) . ?
O3 H3A 0.8714 . ?
O3 H3B 0.8704 . ?
C3 H3 0.9500 . ?
C3 C4 1.399(5) . ?
O4 H4A 0.8724 . ?
O4 H4B 0.8713 . ?
C4 C5 1.391(5) . ?
C4 C8 1.496(5) . ?
C5 H5 0.9500 . ?
C5 C6 1.390(5) . ?
O6 C8 1.244(4) . ?
C6 C7 1.389(5) . ?
C6 C9 1.491(5) . ?
O7 C8 1.290(4) . ?
C7 H7 0.9500 . ?
O8 C9 1.206(4) . ?
O9 H9 0.8400 . ?
O9 C9 1.337(4) . ?

loop_
_geom_angle_atom_site_label_1
_geom_angle_atom_site_label_2
_geom_angle_atom_site_label_3
_geom_angle
_geom_angle_site_symmetry_1
_geom_angle_site_symmetry_3
_geom_angle_publ_flag
O1 Cu1 O2 87.29(10) . . ?
O1 Cu1 O3 89.18(10) . . ?
O1 Cu1 O4 94.50(10) . . ?
O1 Cu1 O7 173.90(10) . 2_545 ?
O2 Cu1 O3 97.25(10) . . ?
O4 Cu1 O2 163.55(10) . . ?
O4 Cu1 O3 99.13(10) . . ?
O7 Cu1 O2 88.83(10) 2_545 . ?
O7 Cu1 O3 86.64(9) 2_545 . ?
O7 Cu1 O4 90.56(10) 2_545 . ?
C1 O1 Cu1 120.8(2) . . ?
O1 C1 C2 115.7(3) . . ?
O5 C1 O1 124.4(3) . . ?
O5 C1 C2 119.9(3) . . ?
Cu1 O2 H2A 109.6 . . ?
Cu1 O2 H2B 109.6 . . ?
H2A O2 H2B 104.2 . . ?
C3 C2 C1 120.5(3) . . ?
C3 C2 C7 119.8(3) . . ?
C7 C2 C1 119.6(3) . . ?
Cu1 O3 H3A 109.5 . . ?
Cu1 O3 H3B 109.1 . . ?
H3A O3 H3B 104.4 . . ?
C2 C3 H3 119.9 . . ?
C2 C3 C4 120.3(3) . . ?
C4 C3 H3 119.9 . . ?
Cu1 O4 H4A 109.3 . . ?
Cu1 O4 H4B 109.2 . . ?
H4A O4 H4B 104.4 . . ?
C3 C4 C8 120.9(3) . . ?
C5 C4 C3 119.6(3) . . ?
C5 C4 C8 119.6(3) . . ?
C4 C5 H5 119.8 . . ?
C6 C5 C4 120.3(3) . . ?
C6 C5 H5 119.8 . . ?
C5 C6 C9 121.0(3) . . ?
C7 C6 C5 120.1(3) . . ?
C7 C6 C9 118.8(3) . . ?
C8 O7 Cu1 116.7(2) . 2 ?
C2 C7 H7 120.1 . . ?
C6 C7 C2 119.8(3) . . ?
C6 C7 H7 120.1 . . ?
O6 C8 C4 121.8(3) . . ?
O6 C8 O7 122.1(3) . . ?
O7 C8 C4 116.1(3) . . ?
C9 O9 H9 109.5 . . ?
O8 C9 C6 125.1(3) . . ?
O8 C9 O9 122.0(3) . . ?
O9 C9 C6 112.9(3) . . ?

loop_
_geom_torsion_atom_site_label_1
_geom_torsion_atom_site_label_2
_geom_torsion_atom_site_label_3
_geom_torsion_atom_site_label_4
_geom_torsion
_geom_torsion_site_symmetry_1
_geom_torsion_site_symmetry_2
_geom_torsion_site_symmetry_3
_geom_torsion_site_symmetry_4
_geom_torsion_publ_flag
Cu1 O1 C1 C2 -172.1(2) . . . . ?
Cu1 O1 C1 O5 9.5(4) . . . . ?
Cu1 O7 C8 C4 -171.8(2) 2 . . . ?
Cu1 O7 C8 O6 8.4(4) 2 . . . ?
O1 C1 C2 C3 4.1(5) . . . . ?
O1 C1 C2 C7 -173.3(3) . . . . ?
C1 C2 C3 C4 -178.5(3) . . . . ?
C1 C2 C7 C6 178.1(3) . . . . ?
C2 C3 C4 C5 0.7(5) . . . . ?
C2 C3 C4 C8 179.2(3) . . . . ?
C3 C2 C7 C6 0.6(5) . . . . ?
C3 C4 C5 C6 0.2(5) . . . . ?
C3 C4 C8 O6 -5.1(5) . . . . ?
C3 C4 C8 O7 175.1(3) . . . . ?
C4 C5 C6 C7 -0.6(5) . . . . ?
C4 C5 C6 C9 176.6(3) . . . . ?
O5 C1 C2 C3 -177.4(3) . . . . ?
O5 C1 C2 C7 5.1(5) . . . . ?
C5 C4 C8 O6 173.4(3) . . . . ?
C5 C4 C8 O7 -6.4(5) . . . . ?
C5 C6 C7 C2 0.2(5) . . . . ?
C5 C6 C9 O8 -165.5(4) . . . . ?
C5 C6 C9 O9 13.9(5) . . . . ?
C7 C2 C3 C4 -1.1(5) . . . . ?
C7 C6 C9 O8 11.8(5) . . . . ?
C7 C6 C9 O9 -168.8(3) . . . . ?
C8 C4 C5 C6 -178.4(3) . . . . ?
C9 C6 C7 C2 -177.0(3) . . . . ?

_shelx_res_file                  
;
TITL HIDE_CuBTC_2_P21n in P21/n #14
    hide_cubtc_2_p21n.res
    created by SHELXL-2018/3 at 13:26:14 on 08-Mar-2021
REM reset to P21/n #14
CELL 0.71073 6.7654 18.8129 8.5144 90 92.4386 90
ZERR 4 0.0011 0.0048 0.0013 0 0.0047 0
LATT 1
SYMM 0.5-X,0.5+Y,0.5-Z
SFAC C H Cu O
UNIT 36 40 4 36
EADP C2 C3

L.S. 4 0 0
PLAN  5
SIZE 0.035 0.035 0.035
TEMP -173.15
CONF
FREE Cu1 O7
BOND
HTAB
MORE -1
BOND $H
fmap 2 53
acta
SHEL 999 0.83
REM <olex2.extras>
REM <HklSrc "%.\\HIDE_CuBTC_2_P21n.hkl">
REM </olex2.extras>

WGHT    0.000000    1.866900
FVAR       0.09320
CU1   3    0.289685    0.274046    0.179655    11.00000    0.01095    0.00536 =
         0.00411   -0.00120   -0.00023    0.00011
O1    4    0.300505    0.362500    0.292594    11.00000    0.01659    0.00693 =
         0.00461   -0.00090    0.00057    0.00039
C1    1    0.271405    0.364454    0.438572    11.00000    0.00447    0.00716 =
         0.00874   -0.00064   -0.00277    0.00017
O2    4    0.000503    0.290360    0.146951    11.00000    0.01403    0.00695 =
         0.01286   -0.00333   -0.00114   -0.00065
AFIX   7
H2A   2   -0.049306    0.258722    0.081256    11.00000   -1.50000
H2B   2   -0.019877    0.330901    0.098846    11.00000   -1.50000
AFIX   0
C2    1    0.256503    0.437493    0.509159    11.00000    0.00726    0.01048 =
         0.00335   -0.00138   -0.00117   -0.00067
O3    4    0.384159    0.331024   -0.033979    11.00000    0.01812    0.00918 =
         0.01152   -0.00003    0.00240    0.00025
AFIX   7
H3A   2    0.510430    0.324535   -0.044588    11.00000   -1.50000
H3B   2    0.372297    0.376604   -0.019590    11.00000   -1.50000
AFIX   0
C3    1    0.261688    0.497496    0.414726    11.00000    0.00726    0.01048 =
         0.00335   -0.00138   -0.00117   -0.00067
AFIX  43
H3    2    0.271594    0.492506    0.304310    11.00000   -1.20000
AFIX   0
O4    4    0.552050    0.241012    0.262762    11.00000    0.01398    0.01530 =
         0.01038   -0.00710   -0.00075    0.00355
AFIX   7
H4A   2    0.621088    0.226081    0.185062    11.00000   -1.50000
H4B   2    0.618601    0.277202    0.300879    11.00000   -1.50000
AFIX   0
C4    1    0.252398    0.565302    0.481342    11.00000    0.00613    0.00676 =
         0.00767    0.00030   -0.00021   -0.00027
O5    4    0.259255    0.310461    0.524627    11.00000    0.01402    0.00522 =
         0.00976    0.00044    0.00188    0.00211
C5    1    0.240053    0.572251    0.643320    11.00000    0.00908    0.00766 =
         0.00635   -0.00343   -0.00068    0.00030
AFIX  43
H5    2    0.233371    0.618207    0.689033    11.00000   -1.20000
AFIX   0
O6    4    0.289463    0.627036    0.238103    11.00000    0.02186    0.01044 =
         0.00289   -0.00024    0.00163   -0.00334
C6    1    0.237449    0.512275    0.738599    11.00000    0.00817    0.00727 =
         0.00804   -0.00021    0.00046    0.00007
O7    4    0.236440    0.690264    0.452003    11.00000    0.01484    0.00712 =
         0.00512   -0.00073    0.00118    0.00048
C7    1    0.245227    0.444910    0.672393    11.00000    0.00851    0.00955 =
         0.00567    0.00309   -0.00134    0.00007
AFIX  43
H7    2    0.242912    0.403955    0.737558    11.00000   -1.20000
AFIX   0
O8    4    0.269862    0.471172    1.004881    11.00000    0.04360    0.01042 =
         0.00457    0.00323    0.00020    0.00515
C8    1    0.260507    0.630484    0.381185    11.00000    0.00746    0.01178 =
         0.00664    0.00186   -0.00341   -0.00067
O9    4    0.192675    0.584616    0.960451    11.00000    0.02485    0.01028 =
         0.00385   -0.00293   -0.00076    0.00374
AFIX 147
H9    2    0.219237    0.588310    1.057379    11.00000   -1.50000
AFIX   0
C9    1    0.235490    0.518865    0.913015    11.00000    0.01122    0.01052 =
         0.00984   -0.00322    0.00170   -0.00425
HKLF 4


REM  HIDE_CuBTC_2_P21n in P21/n #14
REM wR2 = 0.083797, GooF = S = 1.05027, Restrained GooF = 1.05027 for all data
REM R1 = 0.033815 for 1562 Fo > 4sig(Fo) and 0.050876 for all 1982 data
REM 170 parameters refined using 0 restraints

END

WGHT      0.0000      1.8669

REM Instructions for potential hydrogen bonds
EQIV $3 x-1/2, -y+1/2, z-1/2
HTAB O2 O5_$3
EQIV $4 -x, -y+1, -z+1
HTAB O2 O9_$4
EQIV $5 -x+1, -y+1, -z
HTAB O3 O6_$5
EQIV $6 x, y, z-1
HTAB O3 O8_$6
EQIV $7 x+1/2, -y+1/2, z-1/2
HTAB O4 O5_$7
EQIV $8 -x+1, -y+1, -z+1
HTAB O4 O7_$8
EQIV $9 x, y, z+1
HTAB O9 O6_$9

REM Highest difference peak  0.460,  deepest hole -0.582,  1-sigma level  0.100
Q1    1   0.6414  0.2437  0.3541  11.00000  0.05    0.46
Q2    1   0.1847  0.5393  0.6929  11.00000  0.05    0.43
Q3    1   0.2334  0.5194  0.8226  11.00000  0.05    0.41
Q4    1   0.3154  0.4417  0.6260  11.00000  0.05    0.39
Q5    1   0.4859  0.3070 -0.1258  11.00000  0.05    0.38
;
_shelx_res_checksum              62723
####################################################################### 
# 
# This file contains crystal structure data downloaded from the 
# Cambridge Structural Database (CSD) hosted by the Cambridge 
# Crystallographic Data Centre (CCDC).
# 
# Full information about CCDC data access policies and citation 
# guidelines are available at http://www.ccdc.cam.ac.uk/access/V1 
# 
# Audit and citation data items may have been added by the CCDC. 
# Please retain this information to preserve the provenance of 
# this file and to allow appropriate attribution of the data. 
# 
#######################################################################

data_hide_cubtc_trimesicacid_fm3m
_database_code_depnum_ccdc_archive 'CCDC 2069999'
loop_
_audit_author_name
_audit_author_address
'Alexander Roller'
;University of Vienna
Austria
;
_audit_update_record             
;
2021-03-12 deposited with the CCDC.	2021-11-16 downloaded from the CCDC.
;
# start Validation Reply Form
_vrf_PLAT601_hide_cubtc_trimesicacid_fm3m 
;
PROBLEM: Unit Cell Contains Solvent Accessible VOIDS of .       7956 Ang**3
RESPONSE: Several small electron densities are distributed in the voids, smaller than 1.6.
;
_vrf_PLAT049_hide_cubtc_trimesicacid_fm3m 
;
PROBLEM: Calculated Density Less Than 1.0 gcm-3 .........     0.9707 Check
RESPONSE: Is related to the voids.
;
_audit_creation_date             2021-03-11
_audit_creation_method           
;
Olex2 1.3
(compiled 2020.11.12 svn.r5f609507 for OlexSys, GUI svn.r6272)
;
_chemical_name_systematic        ?
_chemical_name_common            ?
_chemical_formula_moiety         'C18 H14 Cu3 O15'
_chemical_formula_sum            'C18 H14 Cu3 O15'
_chemical_formula_weight         660.91
_chemical_melting_point          ?
_exptl_crystal_description       block
_exptl_crystal_colour            blue
_diffrn_ambient_temperature      100.0
loop_
_atom_type_symbol
_atom_type_description
_atom_type_scat_dispersion_real
_atom_type_scat_dispersion_imag
_atom_type_scat_source
C C 0.0033 0.0016 'International Tables Vol C Tables 4.2.6.8 and 6.1.1.4'
H H 0.0000 0.0000 'International Tables Vol C Tables 4.2.6.8 and 6.1.1.4'
Cu Cu 0.3201 1.2651 'International Tables Vol C Tables 4.2.6.8 and 6.1.1.4'
O O 0.0106 0.0060 'International Tables Vol C Tables 4.2.6.8 and 6.1.1.4'

_shelx_space_group_comment       
;
The symmetry employed for this shelxl refinement is uniquely defined
by the following loop, which should always be used as a source of
symmetry information in preference to the above space-group names.
They are only intended as comments.
;
_space_group_crystal_system      cubic
_space_group_IT_number           225
_space_group_name_H-M_alt        'F m -3 m'
_space_group_name_Hall           '-F 4 2 3'
_chemical_absolute_configuration ?
loop_
_space_group_symop_operation_xyz
'x, y, z'
'-y, x, z'
'-x, -y, z'
'y, -x, z'
'x, -z, y'
'x, -y, -z'
'x, z, -y'
'z, y, -x'
'-x, y, -z'
'-z, y, x'
'z, x, y'
'y, z, x'
'-y, -z, x'
'z, -x, -y'
'-y, z, -x'
'-z, -x, y'
'-z, x, -y'
'y, -z, -x'
'y, x, -z'
'-y, -x, -z'
'-x, z, y'
'-x, -z, -y'
'z, -y, x'
'-z, -y, -x'
'x, y+1/2, z+1/2'
'-y, x+1/2, z+1/2'
'-x, -y+1/2, z+1/2'
'y, -x+1/2, z+1/2'
'x, -z+1/2, y+1/2'
'x, -y+1/2, -z+1/2'
'x, z+1/2, -y+1/2'
'z, y+1/2, -x+1/2'
'-x, y+1/2, -z+1/2'
'-z, y+1/2, x+1/2'
'z, x+1/2, y+1/2'
'y, z+1/2, x+1/2'
'-y, -z+1/2, x+1/2'
'z, -x+1/2, -y+1/2'
'-y, z+1/2, -x+1/2'
'-z, -x+1/2, y+1/2'
'-z, x+1/2, -y+1/2'
'y, -z+1/2, -x+1/2'
'y, x+1/2, -z+1/2'
'-y, -x+1/2, -z+1/2'
'-x, z+1/2, y+1/2'
'-x, -z+1/2, -y+1/2'
'z, -y+1/2, x+1/2'
'-z, -y+1/2, -x+1/2'
'x+1/2, y, z+1/2'
'-y+1/2, x, z+1/2'
'-x+1/2, -y, z+1/2'
'y+1/2, -x, z+1/2'
'x+1/2, -z, y+1/2'
'x+1/2, -y, -z+1/2'
'x+1/2, z, -y+1/2'
'z+1/2, y, -x+1/2'
'-x+1/2, y, -z+1/2'
'-z+1/2, y, x+1/2'
'z+1/2, x, y+1/2'
'y+1/2, z, x+1/2'
'-y+1/2, -z, x+1/2'
'z+1/2, -x, -y+1/2'
'-y+1/2, z, -x+1/2'
'-z+1/2, -x, y+1/2'
'-z+1/2, x, -y+1/2'
'y+1/2, -z, -x+1/2'
'y+1/2, x, -z+1/2'
'-y+1/2, -x, -z+1/2'
'-x+1/2, z, y+1/2'
'-x+1/2, -z, -y+1/2'
'z+1/2, -y, x+1/2'
'-z+1/2, -y, -x+1/2'
'x+1/2, y+1/2, z'
'-y+1/2, x+1/2, z'
'-x+1/2, -y+1/2, z'
'y+1/2, -x+1/2, z'
'x+1/2, -z+1/2, y'
'x+1/2, -y+1/2, -z'
'x+1/2, z+1/2, -y'
'z+1/2, y+1/2, -x'
'-x+1/2, y+1/2, -z'
'-z+1/2, y+1/2, x'
'z+1/2, x+1/2, y'
'y+1/2, z+1/2, x'
'-y+1/2, -z+1/2, x'
'z+1/2, -x+1/2, -y'
'-y+1/2, z+1/2, -x'
'-z+1/2, -x+1/2, y'
'-z+1/2, x+1/2, -y'
'y+1/2, -z+1/2, -x'
'y+1/2, x+1/2, -z'
'-y+1/2, -x+1/2, -z'
'-x+1/2, z+1/2, y'
'-x+1/2, -z+1/2, -y'
'z+1/2, -y+1/2, x'
'-z+1/2, -y+1/2, -x'
'-x, -y, -z'
'y, -x, -z'
'x, y, -z'
'-y, x, -z'
'-x, z, -y'
'-x, y, z'
'-x, -z, y'
'-z, -y, x'
'x, -y, z'
'z, -y, -x'
'-z, -x, -y'
'-y, -z, -x'
'y, z, -x'
'-z, x, y'
'y, -z, x'
'z, x, -y'
'z, -x, y'
'-y, z, x'
'-y, -x, z'
'y, x, z'
'x, -z, -y'
'x, z, y'
'-z, y, -x'
'z, y, x'
'-x, -y+1/2, -z+1/2'
'y, -x+1/2, -z+1/2'
'x, y+1/2, -z+1/2'
'-y, x+1/2, -z+1/2'
'-x, z+1/2, -y+1/2'
'-x, y+1/2, z+1/2'
'-x, -z+1/2, y+1/2'
'-z, -y+1/2, x+1/2'
'x, -y+1/2, z+1/2'
'z, -y+1/2, -x+1/2'
'-z, -x+1/2, -y+1/2'
'-y, -z+1/2, -x+1/2'
'y, z+1/2, -x+1/2'
'-z, x+1/2, y+1/2'
'y, -z+1/2, x+1/2'
'z, x+1/2, -y+1/2'
'z, -x+1/2, y+1/2'
'-y, z+1/2, x+1/2'
'-y, -x+1/2, z+1/2'
'y, x+1/2, z+1/2'
'x, -z+1/2, -y+1/2'
'x, z+1/2, y+1/2'
'-z, y+1/2, -x+1/2'
'z, y+1/2, x+1/2'
'-x+1/2, -y, -z+1/2'
'y+1/2, -x, -z+1/2'
'x+1/2, y, -z+1/2'
'-y+1/2, x, -z+1/2'
'-x+1/2, z, -y+1/2'
'-x+1/2, y, z+1/2'
'-x+1/2, -z, y+1/2'
'-z+1/2, -y, x+1/2'
'x+1/2, -y, z+1/2'
'z+1/2, -y, -x+1/2'
'-z+1/2, -x, -y+1/2'
'-y+1/2, -z, -x+1/2'
'y+1/2, z, -x+1/2'
'-z+1/2, x, y+1/2'
'y+1/2, -z, x+1/2'
'z+1/2, x, -y+1/2'
'z+1/2, -x, y+1/2'
'-y+1/2, z, x+1/2'
'-y+1/2, -x, z+1/2'
'y+1/2, x, z+1/2'
'x+1/2, -z, -y+1/2'
'x+1/2, z, y+1/2'
'-z+1/2, y, -x+1/2'
'z+1/2, y, x+1/2'
'-x+1/2, -y+1/2, -z'
'y+1/2, -x+1/2, -z'
'x+1/2, y+1/2, -z'
'-y+1/2, x+1/2, -z'
'-x+1/2, z+1/2, -y'
'-x+1/2, y+1/2, z'
'-x+1/2, -z+1/2, y'
'-z+1/2, -y+1/2, x'
'x+1/2, -y+1/2, z'
'z+1/2, -y+1/2, -x'
'-z+1/2, -x+1/2, -y'
'-y+1/2, -z+1/2, -x'
'y+1/2, z+1/2, -x'
'-z+1/2, x+1/2, y'
'y+1/2, -z+1/2, x'
'z+1/2, x+1/2, -y'
'z+1/2, -x+1/2, y'
'-y+1/2, z+1/2, x'
'-y+1/2, -x+1/2, z'
'y+1/2, x+1/2, z'
'x+1/2, -z+1/2, -y'
'x+1/2, z+1/2, y'
'-z+1/2, y+1/2, -x'
'z+1/2, y+1/2, x'

_cell_length_a                   26.2775(9)
_cell_length_b                   26.2775(9)
_cell_length_c                   26.2775(9)
_cell_angle_alpha                90
_cell_angle_beta                 90
_cell_angle_gamma                90
_cell_volume                     18144.8(19)
_cell_formula_units_Z            16
_cell_measurement_reflns_used    9347
_cell_measurement_temperature    100.0
_cell_measurement_theta_max      25.265
_cell_measurement_theta_min      2.192
_shelx_estimated_absorpt_T_max   0.945
_shelx_estimated_absorpt_T_min   0.932
_exptl_absorpt_coefficient_mu    1.432
_exptl_absorpt_correction_T_max  0.2550
_exptl_absorpt_correction_T_min  0.2278
_exptl_absorpt_correction_type   multi-scan
_exptl_absorpt_process_details   
;
SADABS-2016/2 (Bruker,2016/2) was used for absorption correction.
wR2(int) was 0.0881 before and 0.0834 after correction.
The Ratio of minimum to maximum transmission is 0.8933.
The \l/2 correction factor is Not present.
;
_exptl_crystal_colour_primary    blue
_exptl_crystal_density_diffrn    0.968
_exptl_crystal_density_meas      ?
_exptl_crystal_density_method    ?
_exptl_crystal_F_000             5264
_exptl_crystal_size_max          0.05
_exptl_crystal_size_mid          0.05
_exptl_crystal_size_min          0.04
_exptl_transmission_factor_max   ?
_exptl_transmission_factor_min   ?
_diffrn_reflns_av_R_equivalents  0.0991
_diffrn_reflns_av_unetI/netI     0.0214
_diffrn_reflns_Laue_measured_fraction_full 0.998
_diffrn_reflns_Laue_measured_fraction_max 0.998
_diffrn_reflns_limit_h_max       31
_diffrn_reflns_limit_h_min       -31
_diffrn_reflns_limit_k_max       31
_diffrn_reflns_limit_k_min       -31
_diffrn_reflns_limit_l_max       31
_diffrn_reflns_limit_l_min       -31
_diffrn_reflns_number            92060
_diffrn_reflns_point_group_measured_fraction_full 0.998
_diffrn_reflns_point_group_measured_fraction_max 0.998
_diffrn_reflns_theta_full        25.242
_diffrn_reflns_theta_max         25.319
_diffrn_reflns_theta_min         2.192
_diffrn_detector_area_resol_mean ?
_diffrn_measured_fraction_theta_full 0.998
_diffrn_measured_fraction_theta_max 0.998
_diffrn_measurement_device_type  'Bruker APEX-II CCD'
_diffrn_measurement_method       '\f and \w scans'
_diffrn_radiation_probe          x-ray
_diffrn_radiation_type           MoK\a
_diffrn_radiation_wavelength     0.71073
_diffrn_source                   'Sealed xray tube'
_diffrn_source_type              'Incoatec IuS'
_diffrn_source_current           1.0
_diffrn_source_power             0.05
_diffrn_source_voltage           50.0
_diffrn_standards_number         0
_reflns_Friedel_coverage         0.000
_reflns_Friedel_fraction_full    .
_reflns_Friedel_fraction_max     .
_reflns_number_gt                791
_reflns_number_total             893
_reflns_special_details          
;
 Reflections were merged by SHELXL according to the crystal
 class for the calculation of statistics and refinement.
 
 _reflns_Friedel_fraction is defined as the number of unique
 Friedel pairs measured divided by the number that would be
 possible theoretically, ignoring centric projections and
 systematic absences.
;
_reflns_threshold_expression     'I > 2\s(I)'
_computing_cell_refinement       'SAINT V8.38A (Bruker, 2018)'
_computing_data_collection       APEX3
_computing_data_reduction        'SAINT V8.38A (Bruker, 2018)'
_computing_molecular_graphics    'Olex2 1.3 (Dolomanov et al., 2009)'
_computing_publication_material  'Olex2 1.3 (Dolomanov et al., 2009)'
_computing_structure_refinement  'XL  (Sheldrick, 2008)'
_computing_structure_solution    'olex2.solve 1.3 (Bourhis et al., 2015)'
_refine_diff_density_max         1.564
_refine_diff_density_min         -0.434
_refine_diff_density_rms         0.213
_refine_ls_extinction_coef       0.00024(9)
_refine_ls_extinction_expression Fc^*^=kFc[1+0.001xFc^2^\l^3^/sin(2\q)]^-1/4^
_refine_ls_extinction_method     'SHELXL-2018/3 (Sheldrick 2018)'
_refine_ls_goodness_of_fit_ref   1.244
_refine_ls_hydrogen_treatment    constr
_refine_ls_matrix_type           full
_refine_ls_number_parameters     39
_refine_ls_number_reflns         893
_refine_ls_number_restraints     0
_refine_ls_R_factor_all          0.0851
_refine_ls_R_factor_gt           0.0797
_refine_ls_restrained_S_all      1.244
_refine_ls_shift/su_max          0.000
_refine_ls_shift/su_mean         0.000
_refine_ls_structure_factor_coef Fsqd
_refine_ls_weighting_details     
'w=1/[\s^2^(Fo^2^)+(0.1815P)^2^+69.8236P] where P=(Fo^2^+2Fc^2^)/3'
_refine_ls_weighting_scheme      calc
_refine_ls_wR_factor_gt          0.2606
_refine_ls_wR_factor_ref         0.2687
_refine_special_details          
;
_olex2_refinement_description
1. Fixed Uiso
 At 1.2 times of:
  All C(H) groups
 At 1.5 times of:
  All O(H,H) groups
2. Uiso/Uaniso restraints and constraints
Uanis(O2B) = Uanis(O2A)
3. Others
 Fixed Sof: O2A(0.08333) H2AA(0.16667) H2AB(0.16667) O2B(0.16667)
 H2BA(0.16667) H2BB(0.16667)
4.a Aromatic/amide H refined with riding coordinates:
 C3(H3)
4.b X=CH2 refined with everything fixed:
 O2A(H2AA,H2AB), O2B(H2BA,H2BB)
;
_atom_sites_solution_hydrogens   geom
_atom_sites_solution_primary     iterative
_atom_sites_solution_secondary   ?
loop_
_atom_site_label
_atom_site_type_symbol
_atom_site_fract_x
_atom_site_fract_y
_atom_site_fract_z
_atom_site_U_iso_or_equiv
_atom_site_adp_type
_atom_site_occupancy
_atom_site_site_symmetry_order
_atom_site_calc_flag
_atom_site_refinement_flags_posn
_atom_site_refinement_flags_adp
_atom_site_refinement_flags_occupancy
_atom_site_disorder_assembly
_atom_site_disorder_group
Cu1 Cu 0.500000 0.28570(3) 0.21430(3) 0.0363(7) Uani 1 4 d S T P . .
O1 O 0.55255(13) 0.31683(15) 0.25629(14) 0.0520(11) Uani 1 1 d . . . . .
C1 C 0.5694(3) 0.2966(2) 0.2966(2) 0.0450(16) Uani 1 2 d S T P . .
O2A O 0.500000 0.3435(6) 0.1565(6) 0.059(5) Uani 0.3333 4 d S T P A 1
H2AA H 0.477682 0.340775 0.128171 0.088 Uiso 0.1667 1 calc . U P B 1
H2AB H 0.522318 0.371829 0.159225 0.088 Uiso 0.1667 1 calc . U P C 1
C2 C 0.6129(2) 0.3218(2) 0.3218(2) 0.0438(17) Uani 1 2 d S T P . .
C3 C 0.63451(19) 0.36549(19) 0.3004(3) 0.0421(16) Uani 1 2 d S T P . .
H3 H 0.619488 0.380514 0.271132 0.051 Uiso 1 2 calc R U P . .
O2B O 0.5194(6) 0.3424(4) 0.1576(4) 0.059(5) Uani 0.3333 2 d S T P A 2
H2BA H 0.502661 0.342398 0.125548 0.088 Uiso 0.3333 2 calc . U P D 2
H2BB H 0.544648 0.367269 0.164785 0.088 Uiso 0.1667 1 calc . U P E 2

loop_
_atom_site_aniso_label
_atom_site_aniso_U_11
_atom_site_aniso_U_22
_atom_site_aniso_U_33
_atom_site_aniso_U_23
_atom_site_aniso_U_13
_atom_site_aniso_U_12
Cu1 0.0292(8) 0.0399(7) 0.0399(7) 0.0196(4) 0.000 0.000
O1 0.044(2) 0.054(2) 0.058(2) 0.0146(18) -0.0098(16) -0.0103(16)
C1 0.033(3) 0.051(2) 0.051(2) 0.010(3) -0.002(2) -0.002(2)
O2A 0.042(13) 0.067(4) 0.067(4) 0.048(5) 0.000 0.000
C2 0.036(3) 0.048(2) 0.048(2) 0.004(3) 0.000(2) 0.000(2)
C3 0.040(2) 0.040(2) 0.046(3) 0.003(2) -0.003(2) 0.002(3)
O2B 0.042(13) 0.067(4) 0.067(4) 0.048(5) 0.000 0.000

_geom_special_details            
;
 All esds (except the esd in the dihedral angle between two l.s. planes)
 are estimated using the full covariance matrix.  The cell esds are taken
 into account individually in the estimation of esds in distances, angles
 and torsion angles; correlations between esds in cell parameters are only
 used when they are defined by crystal symmetry.  An approximate (isotropic)
 treatment of cell esds is used for estimating esds involving l.s. planes.
;
loop_
_geom_bond_atom_site_label_1
_geom_bond_atom_site_label_2
_geom_bond_distance
_geom_bond_site_symmetry_2
_geom_bond_publ_flag
Cu1 Cu1 2.6534(19) 121_655 ?
Cu1 O1 1.948(4) . ?
Cu1 O1 1.948(4) 141 ?
Cu1 O1 1.948(4) 102_655 ?
Cu1 O1 1.948(4) 46_655 ?
Cu1 O2A 2.15(2) . ?
Cu1 O2B 2.168(16) 102_655 ?
Cu1 O2B 2.168(16) 46_655 ?
Cu1 O2B 2.168(17) . ?
O1 C1 1.264(5) . ?
C1 C2 1.481(10) . ?
O2A H2AA 0.9500 . ?
O2A H2AB 0.9500 . ?
O2A H2BA 0.816(16) 141 ?
O2A H2BA 0.816(16) 46_655 ?
O2A H2BA 0.816(16) 102_655 ?
O2A H2BB 1.347(5) 46_655 ?
O2A H2BB 1.347(5) 102_655 ?
C2 C3 1.398(5) . ?
C2 C3 1.398(5) 15_656 ?
C3 H3 0.9500 . ?
O2B H2BA 0.9500 . ?
O2B H2BA 1.022(13) 46_655 ?
O2B H2BA 1.022(13) 102_655 ?
O2B H2BA 0.950(12) 141 ?
O2B H2BB 0.9500 . ?

loop_
_geom_angle_atom_site_label_1
_geom_angle_atom_site_label_2
_geom_angle_atom_site_label_3
_geom_angle
_geom_angle_site_symmetry_1
_geom_angle_site_symmetry_3
_geom_angle_publ_flag
O1 Cu1 Cu1 84.06(11) 141 121_655 ?
O1 Cu1 Cu1 84.06(11) 102_655 121_655 ?
O1 Cu1 Cu1 84.05(11) . 121_655 ?
O1 Cu1 Cu1 84.06(11) 46_655 121_655 ?
O1 Cu1 O1 90.3(2) 102_655 . ?
O1 Cu1 O1 168.1(2) 46_655 . ?
O1 Cu1 O1 88.5(2) 141 . ?
O1 Cu1 O1 90.3(2) 46_655 141 ?
O1 Cu1 O1 88.5(2) 46_655 102_655 ?
O1 Cu1 O1 168.1(2) 141 102_655 ?
O1 Cu1 O2A 95.94(11) 102_655 . ?
O1 Cu1 O2A 95.95(11) . . ?
O1 Cu1 O2A 95.94(11) 141 . ?
O1 Cu1 O2A 95.94(11) 46_655 . ?
O1 Cu1 O2B 86.2(3) 46_655 102_655 ?
O1 Cu1 O2B 86.2(3) 141 . ?
O1 Cu1 O2B 105.5(3) 46_655 . ?
O1 Cu1 O2B 105.5(3) 141 46_655 ?
O1 Cu1 O2B 86.2(3) 102_655 102_655 ?
O1 Cu1 O2B 105.5(3) . 46_655 ?
O1 Cu1 O2B 105.5(3) . 102_655 ?
O1 Cu1 O2B 86.2(3) . . ?
O1 Cu1 O2B 105.5(3) 102_655 . ?
O1 Cu1 O2B 86.2(3) 102_655 46_655 ?
O1 Cu1 O2B 105.5(3) 141 102_655 ?
O1 Cu1 O2B 86.2(3) 46_655 46_655 ?
O2A Cu1 Cu1 180.0(6) . 121_655 ?
O2A Cu1 O2B 13.6(4) . 102_655 ?
O2A Cu1 O2B 13.6(4) . 46_655 ?
O2B Cu1 O2B 27.2(8) . 102_655 ?
C1 O1 Cu1 123.0(4) . . ?
O1 C1 O1 125.7(7) . 118 ?
O1 C1 C2 117.2(4) 118 . ?
O1 C1 C2 117.2(4) . . ?
Cu1 O2A H2AA 120.0 . . ?
Cu1 O2A H2AB 120.0 . . ?
Cu1 O2A H2BA 132.7(12) . 102_655 ?
Cu1 O2A H2BA 132.7(12) . 46_655 ?
Cu1 O2A H2BA 132.7(12) . 141 ?
Cu1 O2A H2BB 102.3(10) . 102_655 ?
Cu1 O2A H2BB 102.3(10) . 46_655 ?
H2AA O2A H2AB 120.0 . . ?
H2AA O2A H2BA 33.4 . 102_655 ?
H2AA O2A H2BA 99.0 . 141 ?
H2AA O2A H2BA 92.9 . 46_655 ?
H2AA O2A H2BB 24.1 . 46_655 ?
H2AA O2A H2BB 67.9 . 102_655 ?
H2AB O2A H2BA 43.2 . 46_655 ?
H2AB O2A H2BA 33.4 . 141 ?
H2AB O2A H2BA 99.0 . 102_655 ?
H2AB O2A H2BB 99.4 . 102_655 ?
H2AB O2A H2BB 134.4 . 46_655 ?
H2BA O2A H2BB 95.9 102_655 102_655 ?
H2BA O2A H2BB 66.9 141 102_655 ?
H2BA O2A H2BB 57.2 102_655 46_655 ?
H2BA O2A H2BB 104.6 141 46_655 ?
H2BB O2A H2BB 52.5 102_655 46_655 ?
C3 C2 C1 120.0(3) 15_656 . ?
C3 C2 C1 120.0(3) . . ?
C3 C2 C3 119.8(7) . 15_656 ?
C2 C3 C2 120.2(7) 16_665 . ?
C2 C3 H3 119.9 16_665 . ?
C2 C3 H3 119.9 . . ?
Cu1 O2B H2BA 115.6(10) . 46_655 ?
Cu1 O2B H2BA 115.6(10) . 102_655 ?
Cu1 O2B H2BA 120.0 . . ?
Cu1 O2B H2BA 120.0(10) . 141 ?
Cu1 O2B H2BB 120.0 . . ?
H2BA O2B H2BB 120.0 . . ?

loop_
_geom_torsion_atom_site_label_1
_geom_torsion_atom_site_label_2
_geom_torsion_atom_site_label_3
_geom_torsion_atom_site_label_4
_geom_torsion
_geom_torsion_site_symmetry_1
_geom_torsion_site_symmetry_2
_geom_torsion_site_symmetry_3
_geom_torsion_site_symmetry_4
_geom_torsion_publ_flag
Cu1 O1 C1 O1 -5.3(12) . . . 118 ?
Cu1 O1 C1 C2 174.0(5) . . . . ?
O1 C1 C2 C3 177.7(7) 118 . . . ?
O1 C1 C2 C3 -1.7(11) . . . . ?
O1 C1 C2 C3 1.7(11) 118 . . 15_656 ?
O1 C1 C2 C3 -177.7(7) . . . 15_656 ?
C1 C2 C3 C2 -174.8(5) . . . 16_665 ?
C3 C2 C3 C2 1.2(15) 15_656 . . 16_665 ?

_shelx_res_file                  
;
TITL Hide_CuBTC_Trimesicacid_Fm_3m in Fm-3m #225
    hide_cubtc_trimesicacid_fm3m.res
    created by SHELXL-2018/3 at 08:46:55 on 11-Mar-2021
REM reset to Fm-3m #225
CELL 0.71073 26.2775 26.2775 26.2775 90 90 90
ZERR 16 0.0009 0.0009 0.0009 0 0 0
LATT 4
SYMM -Y,+X,+Z
SYMM -X,-Y,+Z
SYMM +Y,-X,+Z
SYMM +X,-Z,+Y
SYMM +X,-Y,-Z
SYMM +X,+Z,-Y
SYMM +Z,+Y,-X
SYMM -X,+Y,-Z
SYMM -Z,+Y,+X
SYMM +Z,+X,+Y
SYMM +Y,+Z,+X
SYMM -Y,-Z,+X
SYMM +Z,-X,-Y
SYMM -Y,+Z,-X
SYMM -Z,-X,+Y
SYMM -Z,+X,-Y
SYMM +Y,-Z,-X
SYMM +Y,+X,-Z
SYMM -Y,-X,-Z
SYMM -X,+Z,+Y
SYMM -X,-Z,-Y
SYMM +Z,-Y,+X
SYMM -Z,-Y,-X
SFAC C H Cu O
UNIT 288 224 48 240
EQIV $1 1-X,+Y,+Z
EQIV $2 1-X,0.5-Z,0.5-Y
EQIV $3 +X,0.5-Z,0.5-Y
EADP O2B O2A

L.S. 10 0 0
PLAN  30
SIZE 0.04 0.05 0.05
TEMP -173.15
CONF
FREE H2Bb H2Ba_$3
FREE H2Ba H2Ba_$1
FREE O2B O2B_$1
FREE O2B O2B_$2
FREE O2B H2Bb_$1
FREE O2B H2Bb_$2
FREE O2B H2Ba_$1
FREE O2B H2Ba_$2
BOND
MORE -1
BOND $H
fmap 2 53
acta
REM <olex2.extras>
REM <HklSrc "%.\\Hide_CuTBT_Trimesicacid_Fm3m.hkl">
REM </olex2.extras>

WGHT    0.181500   69.823601
EXTI    0.000245
FVAR       0.02054
CU1   3    0.500000    0.285701    0.214299    10.25000    0.02918    0.03990 =
         0.03990    0.01961    0.00000    0.00000
O1    4    0.552550    0.316830    0.256288    11.00000    0.04370    0.05429 =
         0.05797    0.01459   -0.00978   -0.01031
C1    1    0.569372    0.296557    0.296557    10.50000    0.03318    0.05093 =
         0.05093    0.00988   -0.00197   -0.00197
PART 1
O2A   4    0.500000    0.343520    0.156480    10.08333    0.04160    0.06726 =
         0.06726    0.04787    0.00000    0.00000
AFIX  91
H2AA  2    0.477682    0.340775    0.128171    10.16667   -1.50000
H2AB  2    0.522318    0.371829    0.159225    10.16667   -1.50000
AFIX   0
PART 0
C2    1    0.612909    0.321849    0.321849    10.50000    0.03638    0.04754 =
         0.04754    0.00409   -0.00004   -0.00004
C3    1    0.634508    0.365492    0.300385    10.50000    0.04038    0.04038 =
         0.04554    0.00285   -0.00285    0.00217
AFIX  43
H3    2    0.619488    0.380514    0.271132    10.50000   -1.20000
AFIX   0
PART 2
O2B   4    0.519404    0.342410    0.157590    10.16667    0.04160    0.06726 =
         0.06726    0.04787    0.00000    0.00000
AFIX  91
H2BA  2    0.502661    0.342398    0.125548    10.16667   -1.50000
H2BB  2    0.544648    0.367269    0.164785    10.16667   -1.50000
AFIX   0
HKLF 4


REM  Hide_CuBTC_Trimesicacid_Fm_3m in Fm-3m #225
REM wR2 = 0.268734, GooF = S = 1.24443, Restrained GooF = 1.24443 for all data
REM R1 = 0.079678 for 791 Fo > 4sig(Fo) and 0.085057 for all 893 data
REM 39 parameters refined using 0 restraints

END

WGHT      0.1817     69.4886

REM Highest difference peak  1.564,  deepest hole -0.434,  1-sigma level  0.213
Q1    1   0.7155  0.2845  0.2155  10.16667  0.05    1.56
Q2    1   0.7072  0.2928  0.2072  10.16667  0.05    1.40
Q3    1   0.5000  0.5000  0.0000  10.02083  0.05    1.34
Q4    1   0.5000  0.2635  0.0000  10.12500  0.05    1.21
Q5    1   0.7446  0.2554  0.2554  10.16667  0.05    1.21
Q6    1   0.6183  0.3817  0.1392  10.50000  0.05    1.13
Q7    1   0.6012  0.3735  0.1265  10.50000  0.05    1.13
Q8    1   0.5643  0.3472  0.1528  10.50000  0.05    0.69
Q9    1   0.5000  0.5000  0.5000  10.02083  0.05    0.65
Q10   1   0.5437  0.4563  0.2444  10.50000  0.05    0.64
Q11   1   0.5000  0.4214  0.3177  10.50000  0.05    0.53
Q12   1   0.5000  0.2582  0.2582  10.25000  0.05    0.52
Q13   1   0.5000  0.4213  0.3275  10.50000  0.05    0.50
Q14   1   0.5755  0.4245  0.4245  10.16667  0.05    0.43
Q15   1   0.4854  0.2500  0.2500  10.25000  0.05    0.42
Q16   1   0.5130  0.4870  0.4633  10.50000  0.05    0.42
Q17   1   0.4603  0.4603  0.0397  10.16667  0.05    0.38
Q18   1   0.5329  0.2799  0.2429  11.00000  0.05    0.37
Q19   1   0.5540  0.4460  0.3862  10.50000  0.05    0.28
Q20   1   0.5000  0.4424  0.0576  10.25000  0.05    0.27
Q21   1   0.5591  0.2852  0.3005  11.00000  0.05    0.24
Q22   1   0.5000  0.3526  0.0606  10.50000  0.05    0.23
Q23   1   0.5601  0.2985  0.2733  11.00000  0.05    0.22
Q24   1   0.5610  0.4224  0.0937  11.00000  0.05    0.21
Q25   1   0.5915  0.2581  0.2581  10.50000  0.05    0.13
Q26   1   0.6178  0.3326  0.3185  11.00000  0.05    0.13
Q27   1   0.6175  0.3825  0.3825  10.16667  0.05    0.12
Q28   1   0.5000  0.4250  0.0000  10.12500  0.05    0.10
Q29   1   0.5000  0.3761  0.0000  10.12500  0.05    0.05
Q30   1   0.6384  0.3616  0.2863  10.50000  0.05    0.04
;
_shelx_res_checksum              53113
